# Supplementary material for: Effect of Hypochlorous Acid on Blepharitis through Ultrasonic Atomization: A Randomized Clinical Trial
Source: J Clin Med. 2023 Feb 1;12(3):1164. doi: 10.3390/jcm12031164 (PMC9917691; doi:10.3390/jcm12031164)
Supplement: Supplementary file 1 [file jcm-12-01164-s001.zip]

Archive with 1 entries (1 files):
- jcm-2169017-supplementary.pdf
